# Supplementary material for: Co-expression networks in Chlamydomonas reveal significant rhythmicity in batch cultures and empower gene function discovery
Source: Plant Cell. 2021 Feb 2;33(4):1058–82. doi: 10.1093/plcell/koab042 (PMC8226298; doi:10.1093/plcell/koab042)
Supplement: koab042_Supplementary_Data [file koab042_supplementary_data.zip]

Archive with 3 entries (3 files):
- tpc.00822.2020-s01.pdf
- tpc.00822.2020-s03.pdf
- tpc.00822.2020-s04.pdf
